# Supplementary material for: Evolutionary Relationships and Divergence of KNOTTED1-Like Family Genes Involved in Salt Tolerance and Development in Cotton (Gossypium hirsutum L.)
Source: Front Plant Sci. 2021 Dec 14;12:774161. doi: 10.3389/fpls.2021.774161 (PMC8712452; doi:10.3389/fpls.2021.774161)
Supplement: Supplementary Table 1 — PCR primers used in the study. [file Table_1.XLSX]

## Sheet: Sheet1
Table S1 PCR primers used in the study.
Gene name	Primers	Purpose
GhACTIN-F	ATCCTCCGTCTTGACCTTG	qRT-PCR
GhACTIN-R	TGTCCGTCAGGCAACTCAT	qRT-PCR
GhKNOX2-A-F	GACAAGGCTTTGATGTCACC	qRT-PCR
GhKNOX2-A-R	ATGTCCTCTTCTCGTCGAAT	qRT-PCR
KNOX3b-A/D-F	AGCTCGATCAGTTCATGACAC	qRT-PCR
KNOX3b-A/D-R	ATCCGACATTGTTGCACCT	qRT-PCR
GhKNOX4a-A/D-F	CTCCATCACCTTACCGAGCAC	qRT-PCR
GhKNOX4a-A/D-R	CCCGTGGTGGAATCAGAAGC	qRT-PCR
GhKNOX6-A-F	CTGCTTCATAGATTTGGCAAT	qRT-PCR
GhKNOX6-A-R	TCCAGTCCCGTCGTTCCA	qRT-PCR
GhKNOX7b-A/D-F	GCTCAAGAACTGGTGGCAAC	qRT-PCR
GhKNOX7b-A/D-R	CTGTGCCAATTGCGCTTCC	qRT-PCR
GhKNOX9-A-F	ATCATTTGGGTTTCGCATTGG	qRT-PCR
GhKNOX9-A-R	CGATCAGACTTCTTATCAAGCT	qRT-PCR
GhKNOX10-A-F	ACTTAGCTGCAACTGTTACCAC	qRT-PCR
GhKNOX10-A-R	GCTCCAACCTTTCGGCAT	qRT-PCR
GhKNOX14-A-F	ACTACCCAAAGAATCTAGGCA	qRT-PCR
GhKNOX14-A-R	CCATCACCATGAATTGCGAGT	qRT-PCR
TRV:STM2-A-F	AATGGACTGTGTCCCATGAC	VIGS
TRV:STM2-A-R	CTTCCTCTAACCTAGCCACC	VIGS
TRV:STM3-A/D-F	CCATTCAAGGAAGCCATGGT	VIGS
TRV:STM3-A/D-R	CAAGCTTTTGCGACTCCGAA	VIGS
TRV:GhKNOX2-A-F	TTCGATGAAGCGACTACCTT	VIGS
TRV:GhKNOX2-A-R	TGCTAGCTTATCTGCCTCCGTA	VIGS
TRV:GhKNOX10-A-F	GCGAATCACCCTCGTTATCC	VIGS
TRV:GhKNOX10-A-R	CTCAAATTGCAGAGGTAGCCA	VIGS
TRV:GhKNOX14-A-F	ACCATTAAAGAACCGGAACTTG	VIGS
TRV:GhKNOX14-A-R	CAGTTGATTCAGCCAATGCC	VIGS
